# Supplementary material for: Genomic Islands in the Pathogenic Filamentous Fungus Aspergillus fumigatus
Source: PLoS Genet. 2008 Apr 11;4(4):e1000046. doi: 10.1371/journal.pgen.1000046 (PMC2289846; doi:10.1371/journal.pgen.1000046)
Supplement: Table S1 — Growth rates of Af293, A1163, N. fischeri, and A. clavatus isolates at various temperatures. (0.02 MB XLS) [file pgen.1000046.s002.xls]

## Sheet: 1
Growth rates of Af293, A1163, N. fischeri and A. clavatus isolates at various temperatures
Temperature	N.fischeri	STDV	SEM	A.clavatus	STDV	SEM	A1163	STDV	SEM	AF293	STDV	SEM
25C	0.375676	0.0084275	0.00421375	0.00421375			0.293503	0.0134431	0.00672157	0.288536	0.0014029	0.000701451
30C	0.456091	0.0120226	0.00601132	0.155278	0.00507189	0.00126797	0.459632	0.00291078	0.00168054	0.449104	0.00946714	0.00473357
37C	0.4832	0.00879395	0.00439697	0.0601868	0.0039304	0.0009826	0.544347	0.00904844	0.00369401	0.545192	0.00728216	0.00364108
42C	0.284718	0.0050833	0.00254165	0	0	0	0.46786	0.0177985	0.00629272	0.494431	0.0136401	0.00682006
50C	0.00421375			0.00421375			0.15987	0.00864859	0.00432429	0.162445	0.0100441	0.00502206
Abbreviations:
STDV, standard deviation
SEM = STDV()/SQRT(COUNT())
