# Supplementary material for: Genomic Islands in the Pathogenic Filamentous Fungus Aspergillus fumigatus
Source: PLoS Genet. 2008 Apr 11;4(4):e1000046. doi: 10.1371/journal.pgen.1000046 (PMC2289846; doi:10.1371/journal.pgen.1000046)
Supplement: Table S2 — Resistance to antifungals among A. fumigatus clinical isolates. (0.02 MB XLS) [file pgen.1000046.s003.xls]

## Sheet: Table 2
Resistance to antifungals among A. fumigatus clinical isolates.
Strains	Amphotericin B	MFC	Itraconazole	MFC	Voriconazole	MFC	Caspofungin	MFC
Af293	0.25	8	1	8	0.25	4	0.5	8
A1163	0.5	2	0.5	0.5	0.25	2	2	8
Af71	0.25	1	0.12	8	0.5	2	0.5	ND
Af294	0.5	2	0.25	8	0.25	2	0.5	ND
MIC, minimal inhibitory concentration
MFC, minimal fungicidal concentraqtion
