# Supplementary material for: Genomic Islands in the Pathogenic Filamentous Fungus Aspergillus fumigatus
Source: PLoS Genet. 2008 Apr 11;4(4):e1000046. doi: 10.1371/journal.pgen.1000046 (PMC2289846; doi:10.1371/journal.pgen.1000046)
Supplement: Table S3 — Divergent A. fumigatus Af293 genes with respect to Af294, Af71, and A1163. (0.03 MB XLS) [file pgen.1000046.s004.xls]

## Sheet: Table 3
Divergent A. fumigatus Af293 genes with respect to Af294, Af71 and A1163
Af293	Old accession	Af294	Af71	A1163	Protein name
AFUA_1G00150	Afu1g00150	DIVERGENT	ABSENT	DIVERGENT	IBR finger domain protein
AFUA_1G00170	Afu1g00170	ABSENT	ABSENT	DIVERGENT	DUF614 domain protein
AFUA_1G00180	Afu1g00180	DIVERGENT	SHARED	DIVERGENT	hypothetical protein
AFUA_1G00220	Afu1g00220	ABSENT	SHARED	DIVERGENT	conserved hypothetical protein
AFUA_1G00230	Afu1g00230	DIVERGENT	DIVERGENT	DIVERGENT	hypothetical protein
AFUA_1G00350	Afu1g00350	ABSENT	SHARED	DIVERGENT	metalloreductase, putative
AFUA_1G00610	Afu1g00610	n/a	n/a	DIVERGENT	conserved hypothetical protein
AFUA_1G00750	Afu1g00750	ABSENT	ABSENT	DIVERGENT	conserved hypothetical protein
AFUA_1G00770	Afu1g00770	ABSENT	ABSENT	DIVERGENT	conserved hypothetical protein
AFUA_1G00910	Afu1g00910	DIVERGENT	DIVERGENT	DIVERGENT	conserved hypothetical protein
AFUA_1G00920	Afu1g00920	SHARED	DIVERGENT	DIVERGENT	conserved hypothetical protein
AFUA_1G00950	Afu1g00950	n/a	n/a	DIVERGENT	hypothetical protein
AFUA_1G01050	Afu1g01050	ABSENT	ABSENT	DIVERGENT	conserved hypothetical protein
AFUA_1G01900	Afu1g01900	SHARED	SHARED	DIVERGENT	dienelactone hydrolase family protein
AFUA_1G15990	Afu1g15990	DIVERGENT	SHARED	DIVERGENT	hypothetical protein
AFUA_1G16000	Afu1g16000	DIVERGENT	SHARED	DIVERGENT	serine/threonine protein kinase, putative
AFUA_1G16020	Afu1g16020	ABSENT	DIVERGENT	DIVERGENT	conserved hypothetical protein
AFUA_2G00910	Afu2g00910	SHARED	SHARED	DIVERGENT	Pfs, NB-ARC and TPR domain protein
AFUA_2G05150	Afu2g05150	SHARED	SHARED	DIVERGENT	cell wall galactomannoprotein Mp2
AFUA_2G17000	Afu2g17000	SHARED	SHARED	DIVERGENT	PT repeat family protein
AFUA_2G17420	Afu2g17420	ABSENT	SHARED	DIVERGENT	Pfs and NB-ARC domain protein
AFUA_3G07900	Afu3g07900	SHARED	SHARED	DIVERGENT	cell surface spherulin 4-like protein, putative
AFUA_4G09600	Afu4g09600	SHARED	SHARED	DIVERGENT	GPI anchored protein, putative
AFUA_5G06900	Afu5g06900	SHARED	SHARED	DIVERGENT	HSP70 family protein
AFUA_5G06905	Afu5g06905	n/a	n/a	DIVERGENT	conserved hypothetical protein
AFUA_6G02540	Afu6g02540	SHARED	SHARED	DIVERGENT	actin associated protein Wsp1, putative
AFUA_6G04940	Afu6g04940	SHARED	SHARED	DIVERGENT	cytokinesis protein SepA/Bni1
AFUA_6G07000	Afu6g07000	n/a	n/a	DIVERGENT	conserved hypothetical protein
AFUA_6G07010	Afu6g07010	ABSENT	ABSENT	DIVERGENT	C6Zn2 transcription factor RosA
AFUA_6G07020	Afu6g07020	ABSENT	ABSENT	DIVERGENT	SAM and PH domain protein (Boi1), putative
AFUA_6G07030	Afu6g07030	ABSENT	ABSENT	DIVERGENT	NACHT and Ankyrin domain protein
AFUA_6G11710	Afu6g11710	SHARED	DIVERGENT	DIVERGENT	conserved hypothetical protein
AFUA_6G12100	Afu6g12100	SHARED	SHARED	DIVERGENT	nitrilase family protein
AFUA_6G14720	Afu6g14720	SHARED	SHARED	DIVERGENT	telomere-associated RecQ helicase, putative
AFUA_7G08250	Afu7g08250	DIVERGENT	SHARED	DIVERGENT	C6 finger domain protein, putative
AFUA_7G08500	Afu7g08500	ABSENT	DIVERGENT	DIVERGENT	NACHT and WD40 domain protein
AFUA_7G08600	Afu7g08600	DIVERGENT	ABSENT	DIVERGENT	hypothetical protein
AFUA_7G08630	Afu7g08630	ABSENT	ABSENT	DIVERGENT	hypothetical protein
AFUA_8G01270	Afu8g01270	SHARED	SHARED	DIVERGENT	beta-lactamase, putative
AFUA_8G06000	Afu8g06000	SHARED	SHARED	DIVERGENT	FMN dependent dehydrogenase, putative
AFUA_8G06480	Afu8g06480	SHARED	SHARED	DIVERGENT	rhamnogalacturonan acetylesterase superfamily protein
