# Supplementary material for: Genomic Islands in the Pathogenic Filamentous Fungus Aspergillus fumigatus
Source: PLoS Genet. 2008 Apr 11;4(4):e1000046. doi: 10.1371/journal.pgen.1000046 (PMC2289846; doi:10.1371/journal.pgen.1000046)
Supplement: Table S5 — Five A. fumigatus loci exhibiting trans-species polymorphism. (0.02 MB XLS) [file pgen.1000046.s006.xls]

## Sheet: Table 5
Five A. fumigatus loci exibiting trans-species polymorphism
		% identity to orthologous genes in target genomes
Af293 gene	Protein name	A1163	N.fischeri	A.clavatus	A.terreus	A.oryzae	A.nidulans
AFUA_2G17420	Pfs and STAND domain protein	0.45	0.86	0.44	n/a	n/a	n/a
AFUA_6G07000	hypothetical protein	0.37	0.41	0.67	n/a	0.4	0.42
AFUA_6G07010	transcription factor RosA	0.45	0.56	0.76	0.46	0.45	0.46
AFUA_6G07020	morphogenesis protein (Boi1)	0.56	0.4	0.71	0.4	0.38	0.55
AFUA_6G07030	STAND domain protein	0.55	n/a	0.81	n/a	n/a	0.63
Genome average	n/a	1	0.95	0.8	0.73	0.69	0.61
The table shows % identity between Af293 proteins and their orthologs in other aspergilli
