# Supplementary material for: Genomic Islands in the Pathogenic Filamentous Fungus Aspergillus fumigatus
Source: PLoS Genet. 2008 Apr 11;4(4):e1000046. doi: 10.1371/journal.pgen.1000046 (PMC2289846; doi:10.1371/journal.pgen.1000046)
Supplement: Table S6 — A. fumigatus core and species-specific genes. (0.02 MB XLS) [file pgen.1000046.s007.xls]

## Sheet: Table 6
n
Target Genomes	Core*	Specific**
N. fischeri	8676	956
A. clavatus	7514	818
A. terreus	6460	728
A. oryzae	6029	643
A.nidulans	5683	616
A. niger	5424	595
*Number of Af293 gene that have orthologs in target genomes in this row and all the rows above
**Number of Af293 gene that have no orthologs in target genomes in this row and all the rows above
