# Supplementary material for: Genomic Islands in the Pathogenic Filamentous Fungus Aspergillus fumigatus
Source: PLoS Genet. 2008 Apr 11;4(4):e1000046. doi: 10.1371/journal.pgen.1000046 (PMC2289846; doi:10.1371/journal.pgen.1000046)
Supplement: Table S7 — Features of A. fumigatus-specific genes. (0.02 MB XLS) [file pgen.1000046.s008.xls]

## Sheet: Table 7
Features of A. fumigatus-specific genes
	Orthologs		Paralogs		Expressed
Gene sets	Yes*	No	Yes**	No	Yes***	No
No. of genes	223	595	215	380	265	553
Mean gene length	1190	656	1072	421	898	755
Mean No. introns	1.73	1.21	1.93	0.79	1.45	1.3
% Without introns	0.287	0.324	0.205	0.392	0.325	0.309
% Telomere-proximal	0.479	0.323	0.46	0.245	0.38	0.358
% Expressed	0.354	0.313	0.344	0.317	1	0
Legend
*Genes with orthologs are defined as Af293 genes that have at least one ortholog in A. oryzae,
A. nidulans, A. niger or A. terreus.
**Genes with paralogs are defined as Af293 genes that have at least one paralogs in Af293.
***The ‘expressed’ genes are defined as Af293 genes that showed differential expression in at least
one microarray study (W. Nierman, unpublished).
