# Supplementary material for: Genomic Islands in the Pathogenic Filamentous Fungus Aspergillus fumigatus
Source: PLoS Genet. 2008 Apr 11;4(4):e1000046. doi: 10.1371/journal.pgen.1000046 (PMC2289846; doi:10.1371/journal.pgen.1000046)
Supplement: Table S8 — Top biological processes overrepresented among four lineage specificity groups. (0.02 MB XLS) [file pgen.1000046.s009.xls]

## Sheet: Table 8
Top biological processes overrepresented among 4 lineage specificity groups
Asp Core	Fisher's Exact	Affc core	Fisher's Exact	Affc-specific	Fisher's Exact	Afum-specific	Fisher's Exact
cell organization and biogenesis	2.401e-34	protein metabolism	7.367e-29	choline transport	0.004903	amino sugar catabolism	4.996e-05
protein metabolism	3.431e-25	organelle biogenesis	8.225e-22	response to drug	0.004927	carbohydrate metabolism	0.0008998
organelle biogenesis	2.926e-23	primary metabolism	3.344e-16	ion transport	0.006382	transport	0.001224
primary metabolism	3.823e-20	RNA metabolism	9.76e-13	drug transport	0.007017	carbohydrate catabolism	0.003522
nucleic acid metabolism	3.402e-16	nucleic acid metabolism	1.599e-12	carbohydrate metabolism	0.007957	chitin metabolism	0.003959
protein modification	2.953e-15	cell cycle	1.09e-11	biological process unknown	0.02761	carboxylic acid transport	0.005838
intracellular transport	3.265e-15	intracellular transport	3.484e-11	secondary metabolism	0.03245	polysaccharide catabolism	0.007886
cell cycle	1.046e-14	ribosome biogenesis	8.557e-11	anion transport	0.04186	amine transport	0.02253
DNA metabolism	3.636e-14	cytoplasm biogenesis	8.557e-11	electron transport	0.04247	response to chemical stimulus	0.0244
RNA metabolism	9.835e-12	DNA metabolism	2.175e-10	response to chemical stimulus	0.04863	secondary metabolism	0.0245
Fisher’s Exact test as implemented in EASE within TM4 software package (http://TM4.org)
was used to identify overrepresented Gene Ontology (GO) terms.
