# Supplementary material for: Genomic Islands in the Pathogenic Filamentous Fungus Aspergillus fumigatus
Source: PLoS Genet. 2008 Apr 11;4(4):e1000046. doi: 10.1371/journal.pgen.1000046 (PMC2289846; doi:10.1371/journal.pgen.1000046)
Supplement: Table S9 — Enzymes that control the first step in secondary metabolite biosynthesis. (0.02 MB XLS) [file pgen.1000046.s010.xls]

## Sheet: Table 9
Enzymes that control the first step in secondary metabolite biosynthesis
Species	NRPS	NRPS-like	PKS	PKS-like	HYBRID	DMAT	Total
A. fumigstus Af293	13	4	13	2	1	7	34
A. fumigstus 1163	13	5	13	1	1	7	34
N. fischeri	19	9	17	1	0	10	46
A. clavatus	12	6	16	1	4	3	35
