# Supplementary material for: Genomic Islands in the Pathogenic Filamentous Fungus Aspergillus fumigatus
Source: PLoS Genet. 2008 Apr 11;4(4):e1000046. doi: 10.1371/journal.pgen.1000046 (PMC2289846; doi:10.1371/journal.pgen.1000046)
Supplement: Table S10 — Top PFAM domains overrepresented among four lineage specificity groups. (0.02 MB XLS) [file pgen.1000046.s011.xls]

## Sheet: Table 10
Top PFAM domains overrepresented among 4 lineage specificity groups
Aspergillus Core	Fisher's Exact	Affc core	Fisher's Exact	Affc-specific	Fisher's Exact	Afum-specific	Fisher's Exact
WD domain, G-beta repeat	6.73e-06	RNA recognition motif	0.000801	acetyltransferase, GNAT family	1.672e-06	oxidoreductase, short chain dehydrogenase/reductase family	2.854e-05
RNA recognition motif	9.033e-06	WD domain, G-beta repeat	0.00124	Alpha amylase, catalytic domain	0.002823	Ferric reductase like transmembrane component	0.002145
Helicase conserved C-terminal domain	1.742e-05	Ras family	0.006	Fungal cellulose binding domain	0.007468	glycosyl hydrolase, family 18	0.002726
SH3 domain	3.827e-05	protein kinase domain	0.00991	alpha/beta hydrolase fold	0.01126	FAD-binding domain	0.002726
Ras family	5.046e-05	Mitochondrial carrier protein	0.0124	oxidoreductase, short chain dehydrogenase/reductase family	0.01572	C6 transcription factor domain	0.002871
protein kinase domain	0.0002746	SH3 domain	0.0167	Amidase	0.0163	amine oxidase, flavin-containing	0.003329
Variant SH3 domain	0.0004889	Helicase conserved C-terminal domain	0.0216	MFS transporter	0.03804	Ankyrin repeat	0.006469
ATPase family associated with various cellular activities (AAA)	0.0007474	Ubiquitin-conjugating enzyme	0.0331	ABC transporter, ATP-binding protein	0.04453	FAD binding domain	0.009151
HEAT repeat	0.0007474	tetratricopeptide repeat	0.0343	ABC-2 type transporter	0.04702	NmrA-like family	0.009987
ATPase, AAA family	0.001001	Variant SH3 domain	0.0466	glycosyl hydrolase, family 43	0.04702	MFS transporter	0.01482
Fisher’s Exact test implemented in EASE within TM4 software package (http://TM4.org)
was used to identify overrepresented PHAM domains.
