# Supplementary material for: Genomic Islands in the Pathogenic Filamentous Fungus Aspergillus fumigatus
Source: PLoS Genet. 2008 Apr 11;4(4):e1000046. doi: 10.1371/journal.pgen.1000046 (PMC2289846; doi:10.1371/journal.pgen.1000046)
Supplement: Table S11 — Lineage specificity and chromosomal location. (0.02 MB XLS) [file pgen.1000046.s012.xls]

## Sheet: Table 11
n
LS category	Location	List hits	List size	Pop. Hits	Pop. Size	Fisher's Exact	Bonferroni Corr.
asp_core	telomere distal	5122	5424	8162	9631	3.667e-222	7.334e-222
affc-core	telomere distal	6828	7514	8162	9631	1.108e-213	2.216e-213
afcc-specific	telomere proximal	384	2090	1541	9631	0.0002914	0.0005828
afum-specific	telomere proximal	299	817	1541	9631	2.653e-52	5.306e-52
