# Supplementary material for: Genomic Islands in the Pathogenic Filamentous Fungus Aspergillus fumigatus
Source: PLoS Genet. 2008 Apr 11;4(4):e1000046. doi: 10.1371/journal.pgen.1000046 (PMC2289846; doi:10.1371/journal.pgen.1000046)
Supplement: Table S13 — Known A. fumigatus Af293 allergens. (0.02 MB XLS) [file pgen.1000046.s014.xls]

## Sheet: Table 13
Known A. fumigatus Af293 allergens
Accession	Allergen	Protein name	Asp-core
AFUA_5G02330	Asp f 1	major allergen and cytotoxin	No
AFUA_4G09580	Asp f 2	major allergen	No
AFUA_6G02280	Asp f 3	allergen	Yes
AFUA_2G03830	Asp f 4	allergen	No
AFUA_8G07080	Asp f 5	elastinolytic metalloproteinase Mep	No
AFUA_1G14550	Asp f 6	Mn superoxide dismutase MnSOD	No
AFUA_4G06670	Asp f 7	allergen	No
AFUA_2G10100	Asp f 8	60S acidic ribosomal protein P2	Yes
AFUA_1G16190	Asp f 9	cell wall glucanase Crf1	Yes
AFUA_5G13300	Asp f 10	aspartic endopeptidase Pep1/aspergillopepsin F	Yes
AFUA_2G03720	Asp f 11	peptidyl-prolyl cis-trans isomerase	Yes
AFUA_5G04170	Asp f 12	molecular chaperone/allergen Mod-E/Hsp90/Hsp1	Yes
AFUA_2G12630	Asp f 13	allergenic cerato-platanin	Yes
AFUA_4G03240	Asp f 17	cell wall galactomannoprotein Mp1	No
AFUA_5G09210	Asp f 18	autophagic serine protease Alp2	Yes
AFUA_6G06770	Asp f 22	enolase	Yes
AFUA_2G11850	Asp f 23	60S ribosomal protein L3	Yes
AFUA_3G07430	Asp f 27	peptidyl-prolyl cis-trans isomerase/cyclophilin	No
AFUA_6G10300	Asp f 28	thioredoxin, putative	Yes
