# Supplementary material for: Genomic Islands in the Pathogenic Filamentous Fungus Aspergillus fumigatus
Source: PLoS Genet. 2008 Apr 11;4(4):e1000046. doi: 10.1371/journal.pgen.1000046 (PMC2289846; doi:10.1371/journal.pgen.1000046)
Supplement: Table S14 — Predicted A. fumigatus Af293 allergens. (0.02 MB XLS) [file pgen.1000046.s015.xls]

## Sheet: Table 14
Predicted A. fumigatus Af293 allergens
Accession	Allergen	Gene Name	Asp-core
AFUA_5G06240	predicted	alcohol dehydrogenase, putative	No
AFUA_4G10130	predicted	alpha-amylase, putative	No
AFUA_1G16920	predicted	beta-xylosidase XylA	No
AFUA_6G09690	predicted	glutathione S-transferase GliG	No
AFUA_1G07440	predicted	molecular chaperone Hsp70	No
AFUA_8G01090	predicted	thioredoxin, putative	No
AFUA_1G06830	predicted	60S acidic ribosomal protein P1	Yes
AFUA_6G11430	predicted	aldehyde dehydrogenase AldA, putative	Yes
AFUA_4G11800	predicted	alkaline serine protease Alp1	Yes
AFUA_4G00610	predicted	aryl-alcohol dehydrogenase, putative	Yes
AFUA_8G05020	predicted	beta-N-acetylhexosaminidase NagA, putative	Yes
AFUA_5G09580	predicted	conidial hydrophobin Hyp1/RodA	Yes
AFUA_5G02040	predicted	extracellular lipase, putative	Yes
AFUA_2G00690	predicted	glucan 1,4-alpha-glucosidase, putative	Yes
AFUA_6G11330	predicted	histidine acid phosphatase, putative	Yes
AFUA_1G09670	predicted	HLH transcription factor (GlcD gamma), putative	Yes
AFUA_1G12610	predicted	Hsp70 chaperone Hsp88	Yes
AFUA_7G05740	predicted	malate dehydrogenase, NAD-dependent	Yes
AFUA_1G02820	predicted	NADH-quinone oxidoreductase Pst2, putative	Yes
AFUA_3G10460	predicted	nuclear transport factor NTF-2, putative	Yes
AFUA_2G06150	predicted	protein disulfide isomerase Pdi1, putative	Yes
AFUA_6G11030	predicted	RNA binding protein MSSP-2, putative	Yes
AFUA_2G09030	predicted	secreted dipeptidyl peptidase DppV	Yes
AFUA_4G09090	predicted	thioredoxin, putative	Yes
AFUA_1G11190	predicted	translation elongation factor 1 subunit Eef1-beta	Yes
