# Supplementary material for: Genomic Islands in the Pathogenic Filamentous Fungus Aspergillus fumigatus
Source: PLoS Genet. 2008 Apr 11;4(4):e1000046. doi: 10.1371/journal.pgen.1000046 (PMC2289846; doi:10.1371/journal.pgen.1000046)
Supplement: Table S15 — Selective constraints operating on sex genes. (0.02 MB XLS) [file pgen.1000046.s016.xls]

## Sheet: Table 15
Selective constraints operating on sex genes
Symbol	Protein name	Biological Process	dN/dS
MpkB	MAP kinase	signal transduction	0
GpaA	G-protein complex alpha subunit	signal transduction	0
GpgA	G-protein complex gamma subunit	signal transduction	0.02
SakA	MAP kinase	signal transduction	0.02
CsnE	COP9 signalosome subunit	intracellular transport	0.04
CsnD	COP9 signalosome subunit	intracellular transport	0.04
Ste50	MAPKKK cascade protein kinase regulator	signal transduction	0.04
Ste7	MAP kinase kinase	signal transduction	0.04
Ste24	CaaX prenyl protease	protein modification	0.06
NosA	C6 transcription factor	transcription	0.06
Bem1	protein kinase activator	protein modification	0.06
SteC	MAP kinase kinase kinase	signal transduction	0.06
KexA	pheromone processing carboxypeptidase	protein modification	0.07
Ste23*	a-peromone processing metallopeptidase	protein modification	0.07
Ram2	CaaX farnesyltransferase subunit	protein modification	0.08
KexB*	a-pheromone processing endoprotease	protein modification	0.08
FlbA	developmental regulator	signal transduction	0.08
PakA	serine/threonine kinase	signal transduction	0.08
Prm1	pheromone-regulated protein	cellular metabolism	0.09
SteA	transcription factor	signal transduction	0.09
VeA	sexual development activator	signal transduction	0.1
NsdD	transcription factor	transcription	0.11
DapB	pheromone dipeptidyl aminopeptidase	protein modification	0.13
CpcB	G-protein complex beta-like subunit	signal transduction	0.15
Syg1	signal transduction protein	signal transduction	0.15
Ste14	prenyl cysteine carboxyl methyltransferase	protein modification	0.16
PreB	alpha-pheromone receptor	signal transduction	0.17
Ram1	CaaX farnesyltransferase subunit	protein modification	0.22
PpgA	mating alpha-pheromone precursor	signal transduction	0.25
AtrD**	a-pheromone efflux pump	transport	0.28
PreA	a-pheromone receptor	signal transduction	0.35
SfaD***	G protein complex beta subunit	signal transduction	0.61
