# Supplementary material for: Genomic Islands in the Pathogenic Filamentous Fungus Aspergillus fumigatus
Source: PLoS Genet. 2008 Apr 11;4(4):e1000046. doi: 10.1371/journal.pgen.1000046 (PMC2289846; doi:10.1371/journal.pgen.1000046)
Supplement: Table S16 — Families of transposable elements identified in the Affc genomes. (0.01 MB XLS) [file pgen.1000046.s017.xls]

## Sheet: Table 16
Families of transposable elements identified in the Aspergillus genomes
Af293	A1163	N. fischeri	A.clavatus
cacta		cacta	cacta
DDE_1	DDE_1	DDE_1	DDE_1
gypsy	gypsy	gypsy	gypsy
hAT	hAT	hAT
LINE	LINE	LINE	LINE
ltr_Roo	ltr_Roo	ltr_Roo
mariner	mariner	mariner	mariner
mariner_ant1	mariner_ant1	mariner_ant1	mariner_ant1
MuDR_A_B	MuDR_A_B	MuDR_A_B	MuDR_A_B
TY1_Copia	TY1_Copia	TY1_Copia	TY1_Copia
