# Supplementary material for: Genomic Islands in the Pathogenic Filamentous Fungus Aspergillus fumigatus
Source: PLoS Genet. 2008 Apr 11;4(4):e1000046. doi: 10.1371/journal.pgen.1000046 (PMC2289846; doi:10.1371/journal.pgen.1000046)
Supplement: Table S17 — Fungal genomes used in phylogenetic analyses. (0.02 MB XLS) [file pgen.1000046.s018.xls]

## Sheet: Table 17
Fungal genomes used in phylogenetic analysis
Species	Strain	Source	Sequencing center	Taxonomy	Anamorph
Phaeosphaeria nodorum	SN15	www.broad.mit.edu	Broad Institute	Ascomycota; Pezizomycotina; Dothideomycetes;	Stagonospora nodorum
Aspergillus clavatus	NRRL 1	www.ncbi.nlm.nih.gov	TIGR/JCVI	Ascomycota; Pezizomycotina; Eurotiomycetes;
Aspergillus flavus	NRRL3357	www.aspergillusflavus.org	TIGR/JCVI/NCSU	Ascomycota; Pezizomycotina; Eurotiomycetes;
Aspergillus fumigatus	Af293	www.ncbi.nlm.nih.gov	TIGR/JCVI	Ascomycota; Pezizomycotina; Eurotiomycetes;
Aspergillus fumigatus	A1163	www.ncbi.nlm.nih.gov	TIGR/JCVI/Merck	Ascomycota; Pezizomycotina; Eurotiomycetes;
Aspergillus niger	ATCC 1015	img.jgi.doe.gov	JGI	Ascomycota; Pezizomycotina; Eurotiomycetes;
Aspergillus niger	CBS 513.88	www.ncbi.nlm.nih.gov	DSM	Ascomycota; Pezizomycotina; Eurotiomycetes;
Aspergillus oryzae	RIB40	www.aist.go.jp	AIST	Ascomycota; Pezizomycotina; Eurotiomycetes;
Aspergillus terreus	NIH2624	www.broad.mit.edu	Broad Institute	Ascomycota; Pezizomycotina; Eurotiomycetes;
Coccidioides immitis	H538.4	www.broad.mit.edu	Broad Institute	Ascomycota; Pezizomycotina; Eurotiomycetes;	Coccidioides immitis
Coccidioides immitis	RMSCC 2394	www.broad.mit.edu	Broad Institute	Ascomycota; Pezizomycotina; Eurotiomycetes;	Coccidioides immitis
Coccidioides posadasii	C735	www.broad.mit.edu	TIGR/Broad Institute	Ascomycota; Pezizomycotina; Eurotiomycetes;
Emiricella nidulans	FGSC A4	www.ncbi.nlm.nih.gov	Broad Institute	Ascomycota; Pezizomycotina; Eurotiomycetes;	Aspergillus nidulans
Neosartorya fischeri	NRRL 181	www.ncbi.nlm.nih.gov	TIGR/JCVI	Ascomycota; Pezizomycotina; Eurotiomycetes;	Aspergillus fischerianus
Penicillium chrysogenum	ATCC28089	www.dsm.com	TIGR/JCVI/DSM	Ascomycota; Pezizomycotina; Eurotiomycetes;
Uncinocarpus reesii	1704	www.broad.mit.edu	Broad Institute	Ascomycota; Pezizomycotina; Eurotiomycetes;	Malbranchea reesii
Sclerotinia sclerotiorum	ATCC18683	www.broad.mit.edu	Broad Institute	Ascomycota; Pezizomycotina; Leotiomycetes;
Fusarium oxysporum	NRRL 34936	www.broad.mit.edu	Broad Institute	Ascomycota; Pezizomycotina; Sordariomycetes;
Gibberella moniliformis	NRRL 20956	www.broad.mit.edu	Broad Institute	Ascomycota; Pezizomycotina; Sordariomycetes;	Fusarium verticillioides
Gibberella zeae	NRRL 31084	www.broad.mit.edu	Broad Institute	Ascomycota; Pezizomycotina; Sordariomycetes;	Fusarium graminearum
Magnaporthe grisea	70-15	www.ncbi.nlm.nih.gov	Broad Institute	Ascomycota; Pezizomycotina; Sordariomycetes;	Pyricularia oryzae
Neurospora crassa	OR74A	www.broad.mit.edu	Broad Institute	Ascomycota; Pezizomycotina; Sordariomycetes;
Chaetomium globosum	CBS 148.51	www.broad.mit.edu	Broad Institute	Ascomycota; Pezizomycotina; Sordariomycetes;
Hypocrea jecorina	QM6a	img.jgi.doe.gov	JGI	Ascomycota; Pezizomycotina; Sordariomycetes;	Trichoderma reesei
Nectria haematococca	MPVI	img.jgi.doe.gov	JGI	Ascomycota; Pezizomycotina; Sordariomycetes;	Fusarium solani
Phanerochaete chrysosporium	RP-78	img.jgi.doe.gov	JGI	Basidiomycota; Agaricomycotina; Agaricomycetes;
Cryptococcus neoformans	R265	www.ncbi.nlm.nih.gov	Broad Institute	Basidiomycota; Agaricomycotina; Tremellomycetes;	Filobasidiella bacillispora
Ustilago maydis	521	www.ncbi.nlm.nih.gov	Broad Institute	Basidiomycota; Ustilaginomycotina; Ustilaginomycetes;
